# Supplementary material for: Metal Coordination and Biological Screening of a Schiff Base Derived from 8-Hydroxyquinoline and Benzothiazole
Source: Pharmaceutics. 2022 Nov 24;14(12):2583. doi: 10.3390/pharmaceutics14122583 (PMC9785144; doi:10.3390/pharmaceutics14122583)
Supplement: Supplementary file 1 [file pharmaceutics-14-02583-s001.zip]

Archive with 1 entries (1 files):
- pharmaceutics-2031390-supplementary.pdf
